# Supplementary material for: Prevalence and associated factors of premenstrual syndrome among women of the reproductive age group in Ethiopia: Systematic review and meta-analysis
Source: PLoS One. 2020 Nov 6;15(11):e0241702. doi: 10.1371/journal.pone.0241702 (PMC7647055; doi:10.1371/journal.pone.0241702)
Supplement: S1 Table — (XLSX) [file pone.0241702.s002.xlsx]

## Sheet: Prevalence data
			Data set on Prevalence of Premenstrual Syndrome in Ethiopia, 2020
Serial no.	Authors	Publication Year	Sample size	Prevalence (%)	Prevalnce(p)	1- p	sqrt(p*(1-p)/n	Standard Error(SE)	PMS scoring tool	Study Design	Study Setting
1	Abeje A etal	2015	496	81.3	0.813	0.187	0.0175075	1.75075	ACOG	Cross sectional	High school
2	Tenkir A. etal	2002	242	27	0.27	0.73	0.0285388	2.85388	DSM -IV	Cross sectional	University
3	Alemu. SM etal	2017	667	60.31	0.6031	0.3969	0.018944	1.8944	DSM -IV	Cross sectional	University
4	Asmare D etal	2013	321	41.12	0.4112	0.5888	0.0274636	2.74636	DSM -IV	Cross sectional	Community
5	Desalegn J. etal	2015	519	58.6	0.586	0.414	0.0216205	2.16205	DSM -IV	Cross sectional	University
6	Mossie T. etal	2015	181	30.9	0.309	0.691	0.0343462	3.43462	DSM -IV	Cross sectional	High school
7	Muluken Teshome Shiferaw et al	2010	470	72.8	0.728	0.272	0.0205259	2.05259	DSM -IV	Cross sectional	University
8	Tollosa and bekele	2013	223	37	0.37	0.63	0.032331	3.2331	DSM -IV	Cross sectional	University
9	Tsegaye Delelegn et al	2018	254	66.9	0.669	0.331	0.0295264	2.95264	DSM -IV	Cross sectional	University
Note; ACOG: American College of Obstetrics and Gynecology, DSM-IV: Diagnostic and Statistical Manual of mental disorders IV, sqrt; square root, PMS; premenstrual syndrome
