# Supplementary material for: Prevalence and associated factors of premenstrual syndrome among women of the reproductive age group in Ethiopia: Systematic review and meta-analysis
Source: PLoS One. 2020 Nov 6;15(11):e0241702. doi: 10.1371/journal.pone.0241702 (PMC7647055; doi:10.1371/journal.pone.0241702)
Supplement: S2 Table — (XLSX) [file pone.0241702.s003.xlsx]

## Sheet: factors
	Data set on factors associated with Premenstrual syndrome in Ethiopia 2020
Age at menarche(population 1 + < 12 years and population 2 > 13)
ser. no	Authors	Publication year	Population 1	PMS	No PMS	Population 2	PMS	No PMS
1	Abeje A etal	2015	171	155	16	319	246	73
2	Mossie T. etal	2015	14	4	10	162	52	110
Menustral Pattern(population 1; irregular menstruation and population 2; regular menstruation)
ser. no	Authors	Publication Year	Population 1	PMS	No PMS	Population 2	PMS	No PMS
1	Abeje A etal	2015	121	103	18	371	299	72
2	Desalegn J. etal	2015	193	106	87	326	33	293
3	Muluken Teshome Shiferaw et al	2010	217	175	42	253	167	86
Hormonal Contraceptive use (population 1; user and population 2; non user)
ser. no	Authors	Publication year	population 1	PMS	No PMS	Population 2	PMS	No PMS
1	Mossie T. etal	2015	17	8	9	164	48	116
2	Desalegn J. etal	2015	75	28	47	203	111	92
	PMS; premenstrualsyndrome
